# Supplementary material for: Total Phenolics and Anthocyanins Contents and Antioxidant Activity in Four Different Aerial Parts of Leafy Sweet Potato (Ipomoea batatas L.)
Source: Molecules. 2022 May 12;27(10):3117. doi: 10.3390/molecules27103117 (PMC9146295; doi:10.3390/molecules27103117)
Supplement: Supplementary file 1 [file molecules-27-03117-s001.zip]

Archive with 1 entries (1 files):
- molecules-1721209-supplementary.pdf
